# Supplementary material for: Genomic epidemiology of putative hypervirulent Klebsiella pneumoniae species complex in Dutch patients, January–December 2022
Source: Microbiol Spectr. 2026 Jan 12;14(2):e02259-25. doi: 10.1128/spectrum.02259-25 (PMC12889062; doi:10.1128/spectrum.02259-25)
Supplement: Table S1 — Virulence genes. [file spectrum.02259-25-s0003.xlsx]

## Sheet: Sheet1
Table S1. Virulence characteristics of the 33 K. pneumoniae species complex isolates from patients with spontaneous abscesses.
									Virulence factors
									Antimicrobial activity/Competitive advantage1		Allantoin metabolism1,2,3,4																		Cellobiose transport (cellobiose-specific subunit IIC of enzyme II (EIIC) of a carbohydrate phosphotransferase system)5	Genotoxic polyketide (Colibactin)1,2,3,4,6,7,8																			Transcriptional regulator (cAMP receptor protein; positive regulator of AllS, negative regulator of cps) 4,6
Isolate ID	MLST Type	Kleborate virulence score	Abscess location	String test	Species (NGS)	Bacteremia	Multiple abscesses	Accession	acrA	acrB	arcC	allA	allB	allC	allD	allR	allS	fdrA	gcl	glxK	glxR	hyi	ybbW	ybbY	ylbE	ylbF	KP1_1364	KP1_1371	celB	clbA	clbB	clbC	clbD	clbE	clbF	clbG	clbH	clbI	clbJ	clbK	clbL	clbM	clbN	clbO	clbP	clbQ	clbR	clbS	crp
RIVM_C048673	6231	0	liver	-	Klebsiella quasipneumoniae subsp. quasipneumoniae	bacteremia	one abscess location	SRX29481548	█	█	█	█	█	█		█	█	█	█	█	█	█	█	█	█	█	█	█																					█
RIVM_C046836	2042	5	lungs/pleural cavity	+	Klebsiella pneumoniae	bacteremia	one abscess location	SRX29481542	█	█																			█	█	█	█	█	█	█	█	█	█			█	█	█	█	█	█	█	█	█
RIVM_C047470	25	3	liver	+	Klebsiella pneumoniae	bacteremia	one abscess location	SRX29481546	█	█	█	█	█	█	█	█	█	█	█	█	█	█	█	█	█	█	█	█	█																				█
RIVM_C044139	23	5	liver	+	Klebsiella pneumoniae	no bacteremia	one abscess location	SRX29481561	█	█	█	█	█	█	█	█	█	█	█	█	█	█	█	█	█	█	█	█	█	█	█	█	█	█	█	█	█	█	█	█	█	█	█	█	█	█	█	█	█
RIVM_C044073	35	1	muscle	-	Klebsiella pneumoniae	bacteremia	one abscess location	SRX29481559	█	█																			█																				█
RIVM_C049121	23	5	liver	+	Klebsiella pneumoniae	bacteremia	one abscess location	SRX29481549	█	█	█	█	█	█	█	█	█	█	█	█	█	█	█	█	█	█	█	█	█	█	█	█	█	█	█	█	█	█			█	█	█	█	█	█	█	█	█
RIVM_C042342	4192	1	kidney	-	Klebsiella variicola subsp. variicola	bacteremia	one abscess location	SRX29481531	█	█																																							█
RIVM_C044839	66	5	brains	+	Klebsiella pneumoniae	bacteremia	one abscess location	SRX29481537	█	█																			█	█	█	█	█	█	█	█	█	█			█	█	█	█	█	█	█	█	█
RIVM_C046811	730	0	liver	-	Klebsiella pneumoniae	bacteremia	one abscess location	SRX29481541	█	█																			█																				█
RIVM_C049205	23	5	muscle	+	Klebsiella pneumoniae	no bacteremia	one abscess location	SRX29481550	█	█	█	█	█	█	█	█	█	█	█	█	█	█	█	█	█	█	█	█	█	█	█	█	█	█	█	█	█	█	█		█	█	█	█	█	█	█	█	█
RIVM_C044306	23	5	liver	+	Klebsiella pneumoniae	no bacteremia	one abscess location	SRX29481562	█	█	█	█	█	█	█	█	█	█	█	█	█	█	█	█	█	█	█	█	█	█	█	█	█	█	█	█	█	█			█	█	█	█	█	█	█	█	█
RIVM_C044120	8481	0	liver	-	Klebsiella variicola subsp. variicola	bacteremia	one abscess location	SRX29481560	█	█																																							█
RIVM_C044572	23	5	liver	+	Klebsiella pneumoniae	bacteremia	one abscess location	SRX29481533	█	█	█	█	█	█	█	█	█	█	█	█	█	█	█	█	█	█	█	█	█	█	█	█	█	█	█	█	█	█			█	█	█	█	█	█	█	█	█
RIVM_C044804	23	5	liver	+	Klebsiella pneumoniae	bacteremia	one abscess location	SRX29481536	█	█	█	█	█	█	█	█	█	█	█	█	█	█	█	█	█	█	█	█	█	█	█	█	█	█	█	█	█	█			█	█	█	█	█	█	█	█	█
RIVM_C050029	828	4	liver	+	Klebsiella pneumoniae	no bacteremia	one abscess location	SRX29481553	█	█																			█																				█
RIVM_C047415	23	5	liver	-	Klebsiella pneumoniae	no bacteremia	one abscess location	SRX29481544	█	█	█	█	█	█	█	█	█	█	█	█	█	█	█	█	█	█	█	█	█	█	█	█	█	█	█	█	█	█			█	█	█	█	█	█	█	█	█
RIVM_C050107	13	0	liver	-	Klebsiella pneumoniae	no bacteremia	one abscess location	SRX29481557	█	█																			█																				█
RIVM_C049216	380	3	liver	+	Klebsiella pneumoniae	bacteremia	one abscess location	SRX29481551	█	█																			█																				█
RIVM_C050094	5069	0	lungs/pleural cavity/abdominal cavity	-	Klebsiella pneumoniae	no bacteremia	multiple abscess locations	SRX29481556	█	█																			█																				█
RIVM_C047434	1591	5	liver/lungs/pleural cavity	-	Klebsiella pneumoniae	no bacteremia	multiple abscess locations	SRX29481545	█	█																			█	█	█	█	█	█	█	█	█	█			█	█	█	█	█	█	█	█	█
RIVM_C046759	1553	1	liver/lungs/pleural cavity	-	Klebsiella variicola subsp. variicola	bacteremia	multiple abscess locations	SRX29481539	█	█																																							█
RIVM_C042347	581	1	bones/soft tissue/cartilage	-	Klebsiella variicola subsp. variicola	no bacteremia	one abscess location	SRX29481532	█	█																																							█
RIVM_C046793	66	3	liver	+	Klebsiella pneumoniae	bacteremia	one abscess location	SRX29481540	█	█																			█																				█
RIVM_C044322	375	4	liver	+	Klebsiella pneumoniae	bacteremia	one abscess location	SRX29481563	█	█																			█																				█
RIVM_C042458	23	5	liver	+	Klebsiella pneumoniae	bacteremia	one abscess location	SRX29481554	█	█	█	█	█	█	█	█	█	█	█	█				█	█	█		█	█	█	█	█	█	█	█	█	█	█			█	█	█	█	█	█	█	█	█
RIVM_C049220	86	4	brains/sinusses/lungs/pleural cavity	+	Klebsiella pneumoniae	bacteremia	multiple abscess locations	SRX29481552	█	█																			█																				█
RIVM_C042410	23	2	liver/muscle/epidural	+	Klebsiella pneumoniae	bacteremia	multiple abscess locations	SRX29481543	█	█	█	█	█	█	█	█	█	█	█	█	█	█	█	█	█	█	█	█	█	█	█	█	█	█	█	█	█	█	█	█	█	█	█	█	█	█	█	█	█
RIVM_C044794	23	3	abdominal cavity	+	Klebsiella pneumoniae	no bacteremia	one abscess location	SRX29481534	█	█	█	█	█	█	█	█	█	█	█	█	█	█	█		█	█	█	█	█	█	█	█	█	█													█		█
RIVM_C050066	882	1	liver	-	Klebsiella pneumoniae	no bacteremia	one abscess location	SRX29481555	█	█																			█																				█
RIVM_C048195	2726	1	bones/soft tissue/cartilage	-	Klebsiella pneumoniae	no bacteremia	one abscess location	SRX29481547	█	█																			█																				█
RIVM_C044803	86	4	liver	+	Klebsiella pneumoniae	bacteremia	one abscess location	SRX29481535	█	█																			█																				█
RIVM_C044844	189	0	testis	-	Klebsiella pneumoniae	bacteremia	one abscess location	SRX29481538	█	█																			█																				█
RIVM_C043902	2044	5	furuncle/muscle neck	+	Klebsiella pneumoniae	bacteremia	one abscess location	SRX29481558	█	█	█	█	█	█	█	█	█	█	█	█	█	█	█	█	█	█	█	█	█	█	█	█	█	█	█	█	█	█			█	█	█	█	█	█	█	█	█
TOTAL NO OF POSITIVE ISOLATES									33	33	13	13	13	13	12	13	13	13	13	13	12	12	12	12	13	13	12	13	28	14	14	14	14	14	13	13	13	13	3	2	13	13	13	13	13	13	14	13	33
Abbreviations: MLST = multilocus sequence typing, NGS = next generation sequencing
References
1	Chen L, Yang J, Yu J, Yao Z, Sun L, Shen Y, Jin Q. VFDB: a reference database for bacterial virulence factors. Nucleic Acids Res. 2005;33(Database issue):D325-8.
2	Institut Pasteur. Klebsiella locus/sequence definitions database. Available from: https://bigsdb.pasteur.fr/cgi-bin/bigsdb/bigsdb.pl?db=pubmlst_klebsiella_seqdef&page=downloadAlleles&tree=1 (accessed on the 4rd of July 2023).
3	Wyres KL, Lam MMC, Holt KE. Population genomics of Klebsiella pneumoniae. Nat Rev Microbiol. 2020;18(6):344-59.
4	Russo TA, Marr CM. Hypervirulent Klebsiella pneumoniae. Clin Microbiol Rev. 2019;32(3).
5	Wu MC, Chen YC, Lin TL, Hsieh PF, Wang JT. Cellobiose-specific phosphotransferase system of Klebsiella pneumoniae and its importance in biofilm formation and virulence. Infect Immun. 2012;80(7):2464-72.
6	Zhu J, Wang T, Chen L, Du H. Virulence Factors in Hypervirulent Klebsiella pneumoniae. Front Microbiol. 2021;12:642484.
7	Lam MMC, Wick RR, Watts SC, Cerdeira LT, Wyres KL, Holt KE. A genomic surveillance framework and genotyping tool for Klebsiella pneumoniae and its related species complex. Nat Commun. 2021;12(1):4188.
8	Holt KE, Wertheim H, Zadoks RN, Baker S, Whitehouse CA, Dance D, et al. Genomic analysis of diversity, population structure, virulence, and antimicrobial resistance in Klebsiella pneumoniae, an urgent threat to public health. Proc Natl Acad Sci U S A. 2015;112(27):E3574-81.
9	Dai P, Hu D. The making of hypervirulent Klebsiella pneumoniae. J Clin Lab Anal. 2022;36(12):e24743.
10	Spadar A, Perdigão J, Campino S, Clark TG. Genomic analysis of hypervirulent Klebsiella pneumoniae reveals potential genetic markers for differentiation from classical strains. Sci Rep. 2022;12(1):13671.
11	Martin RM, Cao J, Wu W, Zhao L, Manthei DM, Pirani A, et al. Identification of Pathogenicity-Associated Loci in Klebsiella pneumoniae from Hospitalized Patients. mSystems. 2018;3(3).
12	Gato E, Vázquez-Ucha JC, Rumbo-Feal S, Álvarez-Fraga L, Vallejo JA, Martínez-Guitián M, et al. Kpi, a chaperone-usher pili system associated with the worldwide-disseminated high-risk clone Klebsiella pneumoniae ST-15. Proc Natl Acad Sci U S A. 2020;117(29):17249-59.
13	Tu YC, Lu MC, Chiang MK, Huang SP, Peng HL, Chang HY, et al. Genetic requirements for Klebsiella pneumoniae-induced liver abscess in an oral infection model. Infect Immun. 2009;77(7):2657-71.
14	Wu MC, Lin TL, Hsieh PF, Yang HC, Wang JT. Isolation of genes involved in biofilm formation of a Klebsiella pneumoniae strain causing pyogenic liver abscess. PLoS One. 2011;6(8):e23500.
15	Martínez JL, Baquero F. Interactions among strategies associated with bacterial infection: pathogenicity, epidemicity, and antibiotic resistance. Clin Microbiol Rev. 2002;15(4):647-79.
16	Lin WF, Hu RY, Chang HY, Lin FY, Kuo CH, Su LH, Peng HL. The role of urease in the acid stress response and fimbriae expression in Klebsiella pneumoniae CG43. J Microbiol Immunol Infect. 2022;55(4):620-33.
17	Maroncle N, Rich C, Forestier C. The role of Klebsiella pneumoniae urease in intestinal colonization and resistance to gastrointestinal stress. Res Microbiol. 2006;157(2):184-93.
18	El Fertas-Aissani R, Messai Y, Alouache S, Bakour R. Virulence profiles and antibiotic susceptibility patterns of Klebsiella pneumoniae strains isolated from different clinical specimens. Pathol Biol (Paris). 2013;61(5):209-16.
[truncated: 221 more columns]
