# Supplementary material for: Genomic epidemiology of putative hypervirulent Klebsiella pneumoniae species complex in Dutch patients, January–December 2022
Source: Microbiol Spectr. 2026 Jan 12;14(2):e02259-25. doi: 10.1128/spectrum.02259-25 (PMC12889062; doi:10.1128/spectrum.02259-25)
Supplement: Table S2 — Plasmid characteristics. [file spectrum.02259-25-s0004.xlsx]

## Sheet: export
Table S2. Characteristics of plasmids in 33 K. pneumoniae species complex isolates from patients with spontaneous abscesses.
									Replicons										Resistance genes
																			aminoglycosides														rifamycin		beta-lactams												bleomycin	phenicol
Cluster no.	Plasmid ID / international plasmid name	Size	Species (NGS)	%GC	Type	Accession	New plasmids with NCBI blast	Predicted Mobility	IncFIB(K)	IncFIB(K)(pCAV1099-114)	IncFIB(pNDM-Mar)	IncFIB(pQil)	IncFII(pHN7A8)	IncFII(pKP91)	IncHI1B(pNDM-MAR)	IncR	repB	IncN4	aac(3)-IIa	aac(6')-Ib-cr	aac(6')-Ib-cr*	aac(6')-Ib-Hangzhou*	aadA1	aadA1*	aadA2	aph(3'')-Ib	aph(3'')-Ib?	aph(3')-Ia	aph(3')-Ia*	aph(6)-Id	armA	rmtF	ARR-2	ARR-2*	blaCTX-M-15	blaCTX-M-65	blaCTX-M-Family	blaDHA-1	blaKPC-2	blaOXA-1	blaOXA-10	blaSHV-12	blaSHV-5	blaSHV-Family	blaTEM-1A	blaTEM-1B	bleO?	catA1*	cmlA1*
	pRIVM_C042342_1	192498	Klebsiella variicola subsp. variicola	51.12	Dutch	PV990413	0	conjugative
	pRIVM_C042347_1	348052	Klebsiella variicola subsp. variicola	58.93	Dutch	PV990414	0	non-mobilizable
	pRIVM_C042410_5	170191	Klebsiella pneumoniae	50.18	Dutch	PV990415	0	non-mobilizable									█
4	pRIVM_C042458_1	227437	Klebsiella pneumoniae	50.23	Dutch	PV990416	0	non-mobilizable									█
	pRIVM_C043902_1	205113	Klebsiella pneumoniae	49.62	Dutch	PV990417	0	non-mobilizable									█
	pRIVM_C044073_1	179944	Klebsiella pneumoniae	52.59	Dutch	PV990418	0	conjugative	█
	pRIVM_C044120_2	111133	Klebsiella variicola subsp. variicola	48.52	Dutch	PV990419	0	non-mobilizable
	pRIVM_C044139_1	197695	Klebsiella pneumoniae	49.72	Dutch	PV990420	0	non-mobilizable									█
	pRIVM_C044139_3	110560	Klebsiella pneumoniae	48.85	Dutch	PV990421	0	non-mobilizable
	pRIVM_C044306_1	182356	Klebsiella pneumoniae	50.63	Dutch	PV990422	0	non-mobilizable									█
	pRIVM_C044306_2	171060	Klebsiella pneumoniae	50.74	Dutch	PV990423	1	conjugative																			█			█
5	pRIVM_C044306_3	68447	Klebsiella pneumoniae	60.43	Dutch	PV990424	0	non-mobilizable
	pRIVM_C044322_1	194815	Klebsiella pneumoniae	50.66	Dutch	PV990425	0	non-mobilizable
	pRIVM_C044322_2	4686	Klebsiella pneumoniae	44.15	Dutch	PV990426	0	non-mobilizable
	pRIVM_C044572_1	250884	Klebsiella pneumoniae	49.58	Dutch	PV990427	1	non-mobilizable									█
4	pRIVM_C044794_1	225853	Klebsiella pneumoniae	50.23	Dutch	PV990428	0	non-mobilizable									█
	pRIVM_C044803_1	215448	Klebsiella pneumoniae	50.44	Dutch	PV990429	0	non-mobilizable									█
4	pRIVM_C044804_1	230097	Klebsiella pneumoniae	50.11	Dutch	PV990430	0	non-mobilizable									█
	pRIVM_C044839_2	160795	Klebsiella pneumoniae	49.83	Dutch	PV990431	0	conjugative
3	pRIVM_C044839_3	92458	Klebsiella pneumoniae	49.87	Dutch	PV990432	0	conjugative
	pRIVM_C044844_1	196822	Klebsiella pneumoniae	52.31	Dutch	PV990433	0	conjugative
	pRIVM_C044844_2	4798	Klebsiella pneumoniae	45.03	Dutch	PV990434	0	non-mobilizable
	pRIVM_C046759_1	207925	Klebsiella variicola subsp. variicola	52	Dutch	PV990435	1	conjugative
2	pRIVM_C046793_1	160198	Klebsiella pneumoniae	49.99	Dutch	PV990436	0	conjugative
1	pRIVM_C046836_1	165801	Klebsiella pneumoniae	49.95	Dutch	PV990437	0	conjugative
3	pRIVM_C046836_2	95000	Klebsiella pneumoniae	49.93	Dutch	PV990438	0	conjugative
5	pRIVM_C047415_2	68447	Klebsiella pneumoniae	60.44	Dutch	PV990439	0	non-mobilizable
1	pRIVM_C047434_1	167286	Klebsiella pneumoniae	49.69	Dutch	PV990440	0	conjugative
	pRIVM_C047434_2	4168	Klebsiella pneumoniae	55.39	Dutch	PV990441	0	mobilizable
	pRIVM_C047470_1	216839	Klebsiella pneumoniae	50.49	Dutch	PV990442	0	non-mobilizable									█
	pRIVM_C047470_2	5810	Klebsiella pneumoniae	49.13	Dutch	PV990443	0	mobilizable
	pRIVM_C047470_3	4167	Klebsiella pneumoniae	41.56	Dutch	PV990444	0	non-mobilizable
	pRIVM_C048195_2	34610	Klebsiella pneumoniae	48.6	Dutch	PV990445	0	conjugative										█
	pRIVM_C048673_1	233480	Klebsiella quasipneumoniae subsp. quasipneumoniae	49.78	Dutch	PV990446	1	non-mobilizable		█
	pRIVM_C048673_2	132443	Klebsiella quasipneumoniae subsp. quasipneumoniae	54.2	Dutch	PV990447	0	conjugative								█							█
	pRIVM_C048673_3	5585	Klebsiella quasipneumoniae subsp. quasipneumoniae	51.7	Dutch	PV990448	0	mobilizable
	pRIVM_C048673_4	5216	Klebsiella quasipneumoniae subsp. quasipneumoniae	49.76	Dutch	PV990449	0	mobilizable
	pRIVM_C048673_5	4375	Klebsiella quasipneumoniae subsp. quasipneumoniae	41.98	Dutch	PV990450	0	non-mobilizable
4	pRIVM_C049121_1	229627	Klebsiella pneumoniae	50.06	Dutch	PV990451	0	non-mobilizable									█
4	pRIVM_C049205_1	228490	Klebsiella pneumoniae	50.06	Dutch	PV990452	0	non-mobilizable									█
	pRIVM_C049205_2	44516	Klebsiella pneumoniae	43.51	Dutch	PV990453	1	non-mobilizable
2	pRIVM_C049216_1	163939	Klebsiella pneumoniae	50.05	Dutch	PV990454	0	conjugative
4	pRIVM_C049220_1	225738	Klebsiella pneumoniae	50.21	Dutch	PV990455	0	non-mobilizable									█
4	pRIVM_C050029_1	221374	Klebsiella pneumoniae	50.3	Dutch	PV990456	0	non-mobilizable									█
	pRIVM_C050066_1	267444	Klebsiella pneumoniae	50.49	Dutch	PV990457	0	conjugative		█
	pRIVM_C050066_3	108601	Klebsiella pneumoniae	49.13	Dutch	PV990458	0	non-mobilizable
4	pKP70-2	241545	Klebsiella pneumoniae	50.28	international	MF398271.1	0	non-mobilizable									█																						█
4	pLVPK	222491	Klebsiella pneumoniae	50.31	international	NC_005249.1	0	non-mobilizable									█
4	pK2044/KpVP-1	227349	Klebsiella pneumoniae	50.15	international	NC_006625.1	0	non-mobilizable									█
	pKpvST147L	348161	Klebsiella pneumoniae	47.05	international	NZ_CM007852.1	0	conjugative																					█		█
	pKp_Goe_414-2	205068	Klebsiella pneumoniae	49.5	international	NZ_CP018338.1	0	non-mobilizable									█
4	pSGH10	234869	Klebsiella pneumoniae	50.13	international	NZ_CP025081.1	0	non-mobilizable									█
	p11492-vir-CTXM	195935	Klebsiella pneumoniae	50.36	international	NZ_CP026022.1	0	non-mobilizable									█																				█
	p15WZ-82_Vir	286288	Klebsiella pneumoniae	45.67	international	NZ_CP032356.1	0	conjugative
	pAP855	362878	Klebsiella pneumoniae	51	international	NZ_CP035384.1	0	conjugative									█
3	Kp52.145 pI/pKPpST66-1	96475	Klebsiella pneumoniae	50.03	international	NZ_FO834904.1	0	conjugative
	Kp52.145 pII/pKP100/pKpST66-2/KpVP-2	123463	Klebsiella pneumoniae	49.2	international	NZ_FO834905.1	0	mobilizable
	INF167_p0001	167361	Klebsiella pneumoniae	51.61	international	NZ_KY454639.1	0	conjugative
	pVir-CR-hvKP4	180708	Klebsiella pneumoniae	50.45	international	NZ_MF437313.1	0	non-mobilizable									█
	p17-15-vir	486053	Klebsiella pneumoniae	49.29	international	NZ_MK181633.1	0	conjugative			█									█					█			█			█				█			█		█				█		█
	p17-16-vir	294560	Klebsiella pneumoniae	46.9	international	NZ_MK191024.1	0	conjugative			█																				█							█						█
	pCRHV-C2244	297541	Klebsiella pneumoniae	51.47	international	NZ_MT644086.1	0	non-mobilizable					█				█																			█			█			█
	p130411-38618_1	241803	Klebsiella pneumoniae	51.36	international	MK649826.1	0	conjugative																█		█				█				█							█								█
	p16114547_1	187989	Klebsiella pneumoniae	49.74	international	MK649829.1	0	conjugative						█																																█
	p1675474_1	181647	Klebsiella pneumoniae	49.89	international	MK649827.1	0	conjugative						█
	p1675479_1	167922	Klebsiella pneumoniae	50.22	international	MK649828.1	0	conjugative																		█				█
	p2579_1	182805	Klebsiella pneumoniae	50.36	international	MK649822.1	0	non-mobilizable							█		█
	pBA6201_1	195016	Klebsiella pneumoniae	52.66	international	MK649824.1	0	conjugative				█										█										█	█															█
	pBA6740_1	226590	Klebsiella pneumoniae	51.49	international	MK649823.1	0	conjugative				█
	pBA813_1	273676	Klebsiella pneumoniae	46.55	international	MK649825.1	0	conjugative							█						█				█						█				█					█					█
	pINF151_01-VP	140156	Klebsiella pneumoniae	50.21	international	QWFT01000004.1	0	mobilizable
	pKp112126_1	299188	Klebsiella pneumoniae	47.37	international	CP034054	0	non-mobilizable			█								█																											█
	p3PCN033	161511	Klebsiella pneumoniae	50.43	international	CP006635	0	conjugative																		█		█		█																█	█
4	pRJA166b	228613	Klebsiella pneumoniae	50.04	international	CP019049	0	non-mobilizable									█
	pVir	297984	Klebsiella pneumoniae	46.44	international	CP023723	0	conjugative							█
	pINF078-VP	399913	Klebsiella pneumoniae	53.21	international	CP032832	0	conjugative
	pINF237_01-VP	133713	Klebsiella pneumoniae	50.2	international	CP032834	0	mobilizable
	pKp104014_1	345775	Klebsiella pneumoniae	47.77	international	CP034046	0	conjugative			█								█					█				█							█								█			█
[truncated: 91 more columns]

## Sheet: alle data
Group	Key	Level	Modified date	Publicatie Key	Grootte	Carba-PCR versie	BMD colistine	Species Typeerlab	Carbapenemase-coderend allel	Externe status data	Land	PersoonsID RIVM	Virulentie score	Carbapenemase productie	MIC meropenem	MLST Type	Kweekmateriaal	Leeftijd in jaren	Geslacht	Inzender woonplaats	Woonplaats persoon	Inzender materiaal	Instituut lange naam	Afnamemaand	Land persoon	Bron / MML LIMS nummer	3.31024E-322C	Afwijkingen	Barcode	Beoordeling	Betaalde Diagnostiek	BLA Klasse	Factuurnummer	Laatste wijzing in TN	NGS Aanmeldnaam	NGS Status	PPO studienummer	Project	Referentienummer	Run	Typeerconflicten	Vriezer positie	Carba plasmidenaam	Duplicaat groep	Aantal dagen aan de beademing	Aantal dagen centrale veneuze katheter	Aantal dagen urinekatheter	Ander antibiotica gebruik < 6 mnd	Antibiotica gebruik
	22009806_2	CONTIGS	2024-05-15 09:37:12	RIVM_C048886	230341			Klebsiella pneumoniae																			50.03												CP hvKp
	22009806_3	CONTIGS	2024-05-15 09:37:16	RIVM_C048887	205648			Klebsiella pneumoniae	blaNDM-1																		52.41												CP HvKp
	27003304_2	CONTIGS	2024-10-01 14:04:08	RIVM_C076965	241545			Klebsiella pneumoniae	blaKPC-2																		50.28
	27003305_2	CONTIGS	2024-10-01 14:04:08	RIVM_C076966	222491			Klebsiella pneumoniae																			50.31
	27003306_2	CONTIGS	2024-10-01 14:04:08	RIVM_C076967	227349			Klebsiella pneumoniae																			50.15
	27003307_2	CONTIGS	2024-10-01 14:04:08	RIVM_C076968	348161			Klebsiella pneumoniae	Carba-gen niet gevonden of incompleet																		47.05
	27003308_2	CONTIGS	2024-10-01 14:04:08	RIVM_C076969	205068			Klebsiella pneumoniae																			49.5
	27003309_2	CONTIGS	2024-10-01 14:04:09	RIVM_C076970	234869			Klebsiella pneumoniae																			50.13
	27003310_2	CONTIGS	2024-10-01 14:04:09	RIVM_C076971	195935			Klebsiella pneumoniae	Carba-gen niet gevonden of incompleet																		50.36
	27003311_2	CONTIGS	2024-10-01 14:04:09	RIVM_C076972	286288			Klebsiella pneumoniae																			45.67
	27003312_2	CONTIGS	2024-10-01 14:04:09	RIVM_C076973	362878			Klebsiella pneumoniae																			51
	27003313_2	CONTIGS	2024-10-01 14:04:09	RIVM_C076974	96475			Klebsiella pneumoniae																			50.03
	27003314_2	CONTIGS	2024-10-01 14:04:09	RIVM_C076975	123463			Klebsiella pneumoniae																			49.2
	27003315_2	CONTIGS	2024-10-01 14:04:10	RIVM_C076976	167361			Klebsiella pneumoniae																			51.61
	27003316_2	CONTIGS	2024-10-01 14:04:10	RIVM_C076977	180708			Klebsiella pneumoniae																			50.45
	27003317_2	CONTIGS	2024-10-01 14:04:10	RIVM_C076978	486053			Klebsiella pneumoniae	Carba-gen niet gevonden of incompleet																		49.29
	27003318_2	CONTIGS	2024-10-01 14:04:10	RIVM_C076979	294560			Klebsiella pneumoniae	Carba-gen niet gevonden of incompleet																		46.9
	27003319_2	CONTIGS	2024-10-01 14:04:10	RIVM_C076980	297541			Klebsiella pneumoniae	blaKPC-2																		51.47
	27003320_2	CONTIGS	2024-10-01 14:04:10	RIVM_C076981	241803			Klebsiella pneumoniae	Carba-gen niet gevonden of incompleet																		51.36
	27003321_2	CONTIGS	2024-10-01 14:04:11	RIVM_C076982	187989			Klebsiella pneumoniae	Carba-gen niet gevonden of incompleet																		49.74
	27003322_2	CONTIGS	2024-10-01 14:04:11	RIVM_C076983	181647			Klebsiella pneumoniae	Carba-gen niet gevonden of incompleet																		49.89
	27003323_2	CONTIGS	2024-10-01 14:04:11	RIVM_C076984	167922			Klebsiella pneumoniae	Carba-gen niet gevonden of incompleet																		50.22
	27003324_2	CONTIGS	2024-10-01 14:04:11	RIVM_C076985	182805			Klebsiella pneumoniae																			50.36
	27003325_2	CONTIGS	2024-10-01 14:04:11	RIVM_C076986	195016			Klebsiella pneumoniae	Carba-gen niet gevonden of incompleet																		52.66
	27003326_2	CONTIGS	2024-10-01 14:04:11	RIVM_C076987	226590			Klebsiella pneumoniae	Carba-gen niet gevonden of incompleet																		51.49
	27003327_2	CONTIGS	2024-10-01 14:04:11	RIVM_C076988	273676			Klebsiella pneumoniae	Carba-gen niet gevonden of incompleet																		46.55
	27003328_2	CONTIGS	2024-10-01 14:04:12	RIVM_C076989	140156			Klebsiella pneumoniae																			50.21
	27003333_2	CONTIGS	2024-10-01 14:04:12	RIVM_C077431	205552			Klebsiella pneumoniae																			50.35
	27003333_3	CONTIGS	2024-10-01 14:04:12	RIVM_C077432	208806			Klebsiella pneumoniae																			51.24
	27003334_2	CONTIGS	2024-10-01 14:04:12	RIVM_C077433	230662			Klebsiella pneumoniae																			50.42
	27003335_2	CONTIGS	2024-10-01 14:04:12	RIVM_C077434	95138			Klebsiella pneumoniae																			51.07
	27003336_2	CONTIGS	2024-10-01 14:04:12	RIVM_C077435	198751			Klebsiella pneumoniae																			49.59
	27003337_2	CONTIGS	2024-10-01 14:04:13	RIVM_C077436	155450			Klebsiella pneumoniae																			50.08
	27003338_2	CONTIGS	2024-10-01 14:04:13	RIVM_C077437	263485			Klebsiella pneumoniae																			50.72
	27003339_2	CONTIGS	2024-10-01 14:04:13	RIVM_C077438	299188			Klebsiella pneumoniae	Carba-gen niet gevonden of incompleet																		47.37
	27003340_2	CONTIGS	2024-10-01 14:04:13	RIVM_C077439	161511			Klebsiella pneumoniae	Carba-gen niet gevonden of incompleet																		50.43
	27003341_2	CONTIGS	2024-10-01 14:04:13	RIVM_C077440	228613			Klebsiella pneumoniae																			50.04
	27003342_2	CONTIGS	2024-10-01 14:04:13	RIVM_C077441	297984			Klebsiella pneumoniae																			46.44
	27003343_2	CONTIGS	2024-10-01 14:04:13	RIVM_C077442	399913			Klebsiella pneumoniae																			53.21
	27003344_2	CONTIGS	2024-10-01 14:04:13	RIVM_C077443	133713			Klebsiella pneumoniae																			50.2
	27003345_2	CONTIGS	2024-10-01 14:04:14	RIVM_C077444	345775			Klebsiella pneumoniae	Carba-gen niet gevonden of incompleet																		47.77
	29001541_2	CONTIGS	2024-09-20 19:58:36	RIVM_C041559	231483			Klebsiella pneumoniae							0.023								MML Eurofins Clinical Diagnostics locatie Gelre			21034171	50.06			Vrijgegeven						In bewerking			sKp
	29001567_2	CONTIGS	2024-05-15 09:43:30	RIVM_C057386	192498			Klebsiella variicola																			51.12												hvKp
	29001570_2	CONTIGS	2024-05-15 09:43:30	RIVM_C044981	348052			Klebsiella variicola																			58.93												hvKp
	29001571_6	CONTIGS	2024-05-15 09:43:30	RIVM_C044586	170191			Klebsiella pneumoniae																			50.18												hvKp
	29001573_2	CONTIGS	2024-05-15 09:41:37	RIVM_C044599	155950			Klebsiella pneumoniae	Carba-gen niet gevonden of incompleet																		51.52												sKp
	29001574_3	CONTIGS	2024-05-15 09:41:55	RIVM_C044592	158925			Klebsiella pneumoniae																			51.55												sKp
	29001574_4	CONTIGS	2024-05-15 09:41:56	RIVM_C044593	110016			Klebsiella pneumoniae	Carba-gen niet gevonden of incompleet																		50.51												sKp
	29001575_2	CONTIGS	2024-05-15 09:42:00	RIVM_C046917	157722			Klebsiella variicola																			52.08												sKp
	29001576_2	CONTIGS	2024-05-15 09:43:30	RIVM_C044608	227437			Klebsiella pneumoniae																			50.23												hvKp
	29001577_2	CONTIGS	2024-05-15 09:43:30	RIVM_C046919	205113			Klebsiella pneumoniae																			49.62												hvKp
	29001578_2	CONTIGS	2024-05-15 09:43:30	RIVM_C046921	179944			Klebsiella pneumoniae	Carba-gen niet gevonden of incompleet																		52.59												hvKp
	29001599_3	CONTIGS	2024-05-15 09:43:30	RIVM_C046924	111133			Klebsiella variicola																			48.52												hvKp
	29001600_2	CONTIGS	2024-05-15 09:43:30	RIVM_C057388	197695			Klebsiella pneumoniae																			49.72												hvKp
	29001600_4	CONTIGS	2024-05-15 09:43:30	RIVM_C057390	110560			Klebsiella pneumoniae																			48.85												hvKp
	29001606_2	CONTIGS	2024-05-15 09:43:30	RIVM_C046928	182356			Klebsiella pneumoniae																			50.63												hvKp
	29001606_3	CONTIGS	2024-05-15 09:43:30	RIVM_C046929	171060			Klebsiella pneumoniae	Carba-gen niet gevonden of incompleet																		50.74												hvKp
	29001606_4	CONTIGS	2024-05-15 09:43:30	RIVM_C046930	68447			Klebsiella pneumoniae																			60.43												hvKp
	29001607_2	CONTIGS	2024-05-15 09:43:30	RIVM_C046932	194815			Klebsiella pneumoniae																			50.66												hvKp
	29001607_3	CONTIGS	2024-05-15 09:43:30	RIVM_C046933	4686			Klebsiella pneumoniae																			44.15												hvKp
	29001608_2	CONTIGS	2024-05-15 09:42:02	RIVM_C046935	162028			Klebsiella pneumoniae																			50.25												sKp
	29001608_3	CONTIGS	2024-05-15 09:42:04	RIVM_C046936	95200			Klebsiella pneumoniae																			49.97												sKp
	29001610_2	CONTIGS	2024-05-15 09:43:30	RIVM_C046938	250884			Klebsiella pneumoniae																			49.58												hvKp
	29001611_2	CONTIGS	2024-05-15 09:42:05	RIVM_C046940	251121			Klebsiella pneumoniae																			52.52												sKp
	29001611_3	CONTIGS	2024-05-15 09:42:07	RIVM_C046941	58362			Klebsiella pneumoniae																			45.83												sKp
	29001611_4	CONTIGS	2024-05-15 09:42:08	RIVM_C046942	53768			Klebsiella pneumoniae																			53.07												sKp
	29001611_6	CONTIGS	2024-05-15 09:42:16	RIVM_C046944	5084			Klebsiella pneumoniae																			53.06												sKp
	29001612_2	CONTIGS	2024-05-15 09:43:30	RIVM_C046946	225853			Klebsiella pneumoniae																			50.23												hvKp
	29001614_2	CONTIGS	2024-05-15 09:43:30	RIVM_C046949	215448			Klebsiella pneumoniae																			50.44												hvKp
	29001615_2	CONTIGS	2024-05-15 09:43:30	RIVM_C046951	230097			Klebsiella pneumoniae																			50.11												hvKp
	29001616_3	CONTIGS	2024-05-15 09:43:30	RIVM_C057394	160795			Klebsiella pneumoniae																			49.83												hvKp
	29001616_4	CONTIGS	2024-05-15 09:43:30	RIVM_C057395	92458			Klebsiella pneumoniae																			49.87												hvKp
	29001617_2	CONTIGS	2024-05-15 09:43:30	RIVM_C057397	196822			Klebsiella pneumoniae																			52.31												hvKp
	29001617_3	CONTIGS	2024-05-15 09:43:30	RIVM_C057398	4798			Klebsiella pneumoniae																			45.03												hvKp
	29001626_2	CONTIGS	2024-05-15 09:43:30	RIVM_C057400	226377			Klebsiella pneumoniae																			53.05												hvKp
	29001629_5	CONTIGS	2024-05-15 09:43:30	RIVM_C057405	111613			Klebsiella pneumoniae																			48.6												hvKp
	29001629_6	CONTIGS	2024-05-15 09:43:30	RIVM_C057406	69353			Klebsiella pneumoniae																			54.5												hvKp
	29001629_9	CONTIGS	2024-05-15 09:43:30	RIVM_C057409	4675			Klebsiella pneumoniae																			41.71												hvKp
	29001630_2	CONTIGS	2024-05-15 09:43:30	RIVM_C057424	207925			Klebsiella variicola																			52												hvKp
	29001633_2	CONTIGS	2024-05-15 09:43:30	RIVM_C057426	160198			Klebsiella pneumoniae																			49.99												hvKp
	29001635_2	CONTIGS	2024-05-15 09:43:30	RIVM_C057431	165801			Klebsiella pneumoniae																			49.95												hvKp
	29001635_3	CONTIGS	2024-05-15 09:43:30	RIVM_C057432	95000			Klebsiella pneumoniae																			49.93												hvKp
	29001636_3	CONTIGS	2024-05-15 09:43:30	RIVM_C057435	68447			Klebsiella pneumoniae																			60.44												hvKp
	29001637_2	CONTIGS	2024-05-15 09:43:31	RIVM_C057445	167286			Klebsiella pneumoniae																			49.69												hvKp
	29001637_3	CONTIGS	2024-05-15 09:43:31	RIVM_C057446	4168			Klebsiella pneumoniae																			55.39												hvKp
	29001638_2	CONTIGS	2024-05-15 09:43:31	RIVM_C057448	216839			Klebsiella pneumoniae																			50.49												hvKp
	29001638_3	CONTIGS	2024-05-15 09:43:31	RIVM_C057449	5810			Klebsiella pneumoniae																			49.13												hvKp
	29001638_4	CONTIGS	2024-05-15 09:43:31	RIVM_C057450	4167			Klebsiella pneumoniae																			41.56												hvKp
	29001639_3	CONTIGS	2024-05-15 09:43:31	RIVM_C057453	34610			Klebsiella pneumoniae																			48.6												hvKp
	29001642_2	CONTIGS	2024-05-15 09:43:31	RIVM_C057459	233480			Klebsiella pneumoniae																			49.78												hvKp
	29001642_3	CONTIGS	2024-05-15 09:43:31	RIVM_C057460	132443			Klebsiella pneumoniae	Carba-gen niet gevonden of incompleet																		54.2												hvKp
	29001642_4	CONTIGS	2024-05-15 09:43:31	RIVM_C057461	5585			Klebsiella pneumoniae																			51.7												hvKp
	29001642_5	CONTIGS	2024-05-15 09:43:31	RIVM_C057462	5216			Klebsiella pneumoniae																			49.76												hvKp
	29001642_6	CONTIGS	2024-05-15 09:43:31	RIVM_C057463	4375			Klebsiella pneumoniae																			41.98												hvKp
	29001645_2	CONTIGS	2024-05-15 09:43:31	RIVM_C057467	229627			Klebsiella pneumoniae																			50.06												hvKp
	29001647_2	CONTIGS	2024-05-15 09:43:31	RIVM_C057469	228490			Klebsiella pneumoniae																			50.06												hvKp
	29001647_3	CONTIGS	2024-05-15 09:43:31	RIVM_C057470	44516			Klebsiella pneumoniae																			43.51												hvKp
	29001648_2	CONTIGS	2024-05-15 09:43:31	RIVM_C057472	163939			Klebsiella pneumoniae																			50.05												hvKp
	29001649_2	CONTIGS	2024-05-15 09:43:31	RIVM_C057474	225738			Klebsiella pneumoniae																			50.21												hvKp
	29001650_2	CONTIGS	2024-05-15 09:43:31	RIVM_C057476	221374			Klebsiella pneumoniae																			50.3												hvKp
	29001651_3	CONTIGS	2024-05-15 09:42:21	RIVM_C057479	110085			Klebsiella pneumoniae																			48.98												sKp
	29001651_4	CONTIGS	2024-05-15 09:42:22	RIVM_C057480	53784			Klebsiella pneumoniae																			52.99												sKp
	29001652_2	CONTIGS	2024-05-15 09:42:24	RIVM_C057490	292790			Klebsiella variicola																			49.14												sKp
	29001652_4	CONTIGS	2024-05-15 09:42:27	RIVM_C057492	96729			Klebsiella variicola																			51.05												sKp
	29001653_2	CONTIGS	2024-05-15 09:43:31	RIVM_C057494	267444			Klebsiella pneumoniae																			50.49												hvKp
	29001653_4	CONTIGS	2024-05-15 09:43:31	RIVM_C057496	108601			Klebsiella pneumoniae																			49.13												hvKp
	29001654_3	CONTIGS	2024-05-15 09:42:30	RIVM_C057512	247768			Klebsiella variicola																			53.12												sKp
	29001654_4	CONTIGS	2024-05-15 09:42:34	RIVM_C057513	105377			Klebsiella variicola																			53.29												sKp
	29001654_5	CONTIGS	2024-05-15 09:42:35	RIVM_C057514	5783			Klebsiella variicola																			47.39												sKp
	29001656_2	CONTIGS	2024-05-15 09:42:37	RIVM_C057529	169965			Klebsiella pneumoniae																			51.81												sKp
	29001656_3	CONTIGS	2024-05-15 09:42:38	RIVM_C057530	65404			Klebsiella pneumoniae																			51.73												sKp
	29001656_4	CONTIGS	2024-05-15 09:42:42	RIVM_C057531	3281			Klebsiella pneumoniae																			49.64												sKp
	29001659_2	CONTIGS	2024-05-15 09:42:43	RIVM_C057534	215425			Klebsiella pneumoniae	Carba-gen niet gevonden of incompleet																		53.33												sKp
	29001659_3	CONTIGS	2024-05-15 09:42:45	RIVM_C057535	110588			Klebsiella pneumoniae																			49.27												sKp
[truncated: 148 more columns]
