# Supplementary material for: Genomic epidemiology of putative hypervirulent Klebsiella pneumoniae species complex in Dutch patients, January–December 2022
Source: Microbiol Spectr. 2026 Jan 12;14(2):e02259-25. doi: 10.1128/spectrum.02259-25 (PMC12889062; doi:10.1128/spectrum.02259-25)
Supplement: Table S3 — Isolate characteristics. [file spectrum.02259-25-s0005.xlsx]

## Sheet: export1
Table S3. Characteristics of the 33 K. pneumoniae species complex isolates from patients with spontaneous abscesses.
Isolate ID	Abscess location	Sample material	Species (NGS)	MLST Type	Carbapenemase-coding gene	Carbapenemase production	MIC meropenem	String test	Kleborate virulence score	Yersiniabactin	YbST	Colibactin	CbST	Aerobactin	AbST	Salmochelin	SmST	RmpADC	RmST	rmpA2	wzi	K_locus	K_type	K_locus_problems	K_locus_confidence	K_locus_identity	K_locus_missing_genes	O_locus	O_type	O_locus_problems	O_locus_confidence	O_locus_identity	O_locus_missing_genes	ybtS	ybtX	ybtQ	ybtP	ybtA	irp2	irp1	ybtU	ybtT	ybtE	fyuA	clbA	clbB	clbC	clbD	clbE
RIVM_C042342	kidney	Blood	Klebsiella variicola subsp. variicola	4192	Negative	Negative	0.016	-	1	ybt 0; ICEKp2	430-2LV	-	0	-	0	-	0	-	0	-	wzi32	KL31	K31	?-*	Good	90.49%	KL31_19_manB	O3/O3a	O3/O3a	?-	Good	99.30%	O3/O3a_02_manB	6	4	5	4	1	131	430*	108	4	127	214	-	-	-	-	-
RIVM_C042347	bones/soft tissue/cartilage	Fistel sternum	Klebsiella variicola subsp. variicola	581	Negative	Negative	0.032	-	1	ybt 14; ICEKp5	354-4LV	-	0	-	0	-	0	-	0	-	-	KL16	K16	?-*	Good	97.38%	KL16_20_manC	O3/O3a	O3/O3a	?-	Good	99.30%	O3/O3a_01_manC	6	4*	21	4	1	257*	250*	2	65	4	2	-	-	-	-	-
RIVM_C042410	liver/muscle/epidural	Blood	Klebsiella pneumoniae	23	Negative	Negative	0.032	+	2	ybt 1; ICEKp10	47-1LV	clb 2	29	-	0	iro 1	2	rmp 1; KpVP-1	26	-	wzi1	KL1	K1	none	Very high	100.00%		O1/O2v2	O1	none	Very high	99.13%		2	2	2	2	2	6	6	2	2	2*	2	2	2	2	2	2
RIVM_C042458	liver	Drainfluid/punctate	Klebsiella pneumoniae	23	Negative	Negative	0.032	+	5	ybt 1; ICEKp10	47	clb 2	29	iuc 1	1	iro 1	2	rmp 1; KpVP-1	26	rmpA2_5-54%	wzi1	KL1	K1	none	Very high	99.99%		O1/O2v2	O1	none	Very high	99.13%		2	2	2	2	2	6	6	2	2	2	2	2	2	2	2	2
RIVM_C043902	furuncle/muscle neck	Blood	Klebsiella pneumoniae	2044	Negative	Negative	0.032	+	5	ybt 1; ICEKp10	47-2LV	clb 2	29-1LV	iuc 1	1	iro 1	2-1LV	-,rmp 1; KpVP-1	0,26	rmpA2_3-47%	wzi1	KL1	K1	none	Very high	99.99%		O1/O2v2	O1	none	Very high	99.13%		2	2	2	2	2	6*	6*	2	2	2	2	2	2*	2	2	2
RIVM_C044073	muscle	Blood	Klebsiella pneumoniae	35	Negative	Negative	0.032	-	1	ybt 5; ICEKp6	10	-	0	-	0	-	0	-	0	-	wzi37	KL22	K22	none	Very high	99.49%		O1/O2v1	O1	none	Very high	98.10%		10	8	10	7	18	4	288	7	8	5	37	-	-	-	-	-
RIVM_C044120	liver	Blood	Klebsiella variicola subsp. variicola	8481	Negative	Negative	0.047	-	0	-	0	-	0	-	0	-	0	-	0	-	wzi57	KL57	K57	?-*	Good	97.08%	KL57_16_manC	O3/O3a	O3/O3a	?-	Good	99.33%	O3/O3a_01_manC	-	-	-	-	-	-	-	-	-	-	-	-	-	-	-	-
RIVM_C044139	liver	Drainfluid/punctate	Klebsiella pneumoniae	23	Negative	Negative	0.032	+	5	ybt 1; ICEKp10	47-2LV	clb 2	26-2LV	iuc 1	1	iro 1	2	rmp 1; KpVP-1	26	rmpA2_5-54%	wzi1	KL1	K1	none	Very high	100.00%		O1/O2v2	O1	none	Very high	99.12%		2	2	2	2	2	6*	6	2	2	2	2*	2	2	2	2	2
RIVM_C044306	liver	Drainfluid/punctate	Klebsiella pneumoniae	23	Negative	Negative	0.032	+	5	ybt 1; ICEKp10	14-3LV	clb 2	29-2LV	iuc 1	1	iro 1	2-1LV	rmp 1; KpVP-1 (truncated)	31	rmpA2_6*-44%	wzi1	KL1	K1	none	Very high	99.98%		O1/O2v2	O1	none	Very high	99.11%		84	2	2*	2	2	264*	6	2	2	2	2	2	2	2	2*	2
RIVM_C044322	liver	Blood	Klebsiella pneumoniae	375	Negative	Negative	0.023	+	4	ybt 5; ICEKp6	10-2LV	-	0	iuc 1	20	iro 1	14	rmp 1; KpVP-1,-	26,0	rmpA2_3*-45%	wzi72	KL2	K2	none	Very high	98.39%		O1/O2v2	O1	none	Very high	98.99%		10	8	10	7*	18	4	115	7	8	5	37	-	-	-	-	-
RIVM_C044572	liver	Blood	Klebsiella pneumoniae	23	Negative	Negative	0.032	+	5	ybt 1; ICEKp10 (truncated)	47-1LV	clb 2	29-3LV	iuc 1	1	iro 1	2	rmp 1; KpVP-1	26	rmpA2_5-54%	wzi1	KL1	K1	none	Very high	100.00%		O1/O2v2	O1	none	Very high	99.13%		2	2	2	2	2	6*-40%	6	2	2	2	2	2	2*	2	2	2
RIVM_C044794	abdominal cavity	Drainfluid/punctate	Klebsiella pneumoniae	23	Negative	Negative	0.032	+	3	-	0	-	0	iuc 1	1	iro 1	2	rmp 1; KpVP-1	26	rmpA2_6-60%	wzi1	KL1	K1	none	Very high	99.99%		O1/O2v2	O1	none	Very high	99.13%		-	-	-	-	-	-	-	-	-	-	-	2	2	2	2	2
RIVM_C044803	liver	Pus	Klebsiella pneumoniae	86	Negative	Negative	0.023	+	4	ybt 9; ICEKp3	202-1LV	-	0	iuc 1	1	iro 1	1	rmp 1; KpVP-1	26	rmpA2_2*	wzi2	KL2	K2	none	Very high	99.93%		O1/O2v1	O1	none	Very high	98.46%		5	19	26	5	1	79*	53	9	5	5	21	-	-	-	-	-
RIVM_C044804	liver	Blood	Klebsiella pneumoniae	23	Negative	Negative	0.047	+	5	ybt 1; ICEKp10	47	clb 2	29	iuc 1	1	iro 1	2	rmp 1; KpVP-1,-	26,0	rmpA2_8*-59%	wzi1	KL1	K1	none	Very high	99.99%		O1/O2v2	O1	none	Very high	99.11%		2	2	2	2	2	6	6	2	2	2	2	2	2	2	2	2
RIVM_C044839	brains	Blood	Klebsiella pneumoniae	66	Negative	Negative	0.032	+	5	ybt 12; ICEKp10	316	clb 1	9	iuc 2	6	iro 2	22-1LV	rmp 2; KpVP-2	2	-	wzi257	KL2	K2	none	Very high	98.35%		O1/O2v2	O1	none	Very high	98.96%		7	1	1	1	1	3	16	1	1	1	1	1	4	1	1	1
RIVM_C044844	testis	Blood	Klebsiella pneumoniae	189	Negative	Negative	0.19	-	0	-	0	-	0	-	0	-	0	-	0	-	wzi99	KL128	unknown (KL128)	none	Very high	99.99%		O3b	O3b	none	Very high	99.43%		-	-	-	-	-	-	-	-	-	-	-	-	-	-	-	-
RIVM_C046759	liver/lungs/pleural cavity		Klebsiella variicola subsp. variicola	1553	Negative	Negative	0.047	-	1	ybt unknown	0	-	0	-	0	iro unknown	0	rmp 3; ICEKp1	135-2LV	-	-	KL11	K11	*	High	92.83%		O3/O3a	O3/O3a	none	Very high	99.28%		54*	7	24	6	5*	39*	17*	6*	1*	7	6	-	-	-	-	-
RIVM_C046793	liver	Blood	Klebsiella pneumoniae	66	Negative	Negative	0.032	+	3	-	0	-	0	iuc 2	3-1LV	iro unknown	0	rmp 2; KpVP-2	166-1LV	-	wzi257	KL2	K2	none	Very high	98.36%		O1/O2v2	O1	-	High	98.95%	O1/O2v2_09_gmlB	-	-	-	-	-	-	-	-	-	-	-	-	-	-	-	-
RIVM_C046811	liver	Blood	Klebsiella pneumoniae	730	Negative	Negative	0.032	-	0	-	0	-	0	-	0	-	0	-	0	-	wzi356	KL117	unknown (KL117)	none	Very high	99.58%		O1/O2v2	O1	none	Very high	98.34%		-	-	-	-	-	-	-	-	-	-	-	-	-	-	-	-
RIVM_C046836	lungs/pleural cavity	Blood	Klebsiella pneumoniae	2042	Negative	Negative	0.032	+	5	ybt 12; ICEKp10	373-1LV	clb 1	66	iuc 2	84	iro 2	36	rmp 2; KpVP-2	7	-	wzi82	KL23	K23	none	Very high	99.91%		O1/O2v2	O1	none	Very high	98.41%		19	1	1	150	1	23	451	1	1	1	13*	1	65	1	1	1
RIVM_C047415	liver	Pus	Klebsiella pneumoniae	23	Negative	Negative	0.023	-	5	ybt 1; ICEKp10	46	clb 2 (truncated)	29-2LV	iuc 1	1	iro 1	2	rmp 1; KpVP-1 (incomplete)	40-1LV	-	wzi1	KL1	K1	none	Very high	100.00%		O1/O2v2	O1	none	Very high	99.13%		2	2	2	2	2	36	6	2	2	2	2	2	2*	2	2*-36%	2
RIVM_C047434	liver/lungs/pleural cavity	Drainfluid/punctate	Klebsiella pneumoniae	1591	Negative	Negative	0.023	-	5	ybt 12; ICEKp10	317-4LV	clb 1	66-4LV	iuc 2	14-2LV	iro 2	27-1LV	rmp 2; KpVP-2	7	-	wzi194	KL108	unknown (KL108)	none	Very high	97.55%		O1/O2v2	O1	-	High	98.42%	O1/O2v2_09_gmlB	7	1	1	1*	1	23*	45*	1	1*	1	13	1	13*	1	1	1
RIVM_C047470	liver	Blood	Klebsiella pneumoniae	25	Negative	Negative	0.032	+	3	-	0	-	0	iuc 1	5	iro 1	1	rmp 1; KpVP-1	26	rmpA2_6-60%	wzi72	KL2	K2	none	Very high	98.40%		O1/O2v2	O1	none	Very high	99.20%		-	-	-	-	-	-	-	-	-	-	-	-	-	-	-	-
RIVM_C048195	bones/soft tissue/cartilage	Tissue	Klebsiella pneumoniae	2726	Negative	Negative	0.047	-	1	ybt 2; ICEKp1 (truncated)	323-2LV	-	0	-	0	iro 3 (truncated)	7	rmp 3; ICEKp1	158-1LV	-	-	KL5	K5	none	Very high	99.97%		O1/O2v1	O1	none	Very high	98.11%		8	7	9	6	5	13*-1%	1*	6	7	7	6	-	-	-	-	-
RIVM_C048673	liver	Blood	Klebsiella quasipneumoniae subsp. quasipneumoniae	6231	Negative	Negative	0.032	-	0	-	0	-	0	-	0	-	0	-	0	-	wzi433	KL35	K35	?-+	Good	98.72%	KL35_18_manC,KL35_19_manB	O3/O3a	O3/O3a	?-	Good	96.06%	O3/O3a_01_manC,O3/O3a_02_manB	-	-	-	-	-	-	-	-	-	-	-	-	-	-	-	-
RIVM_C049121	liver	Blood	Klebsiella pneumoniae	23	Negative	Negative	0.047	+	5	ybt 1; ICEKp10	46	clb 2	29	iuc 1	1	iro 1	2	-,rmp 1; KpVP-1 (truncated)	0,148	rmpA2_3-47%	wzi1	KL1	K1	none	Very high	99.99%		O1/O2v2	O1	none	Very high	99.10%		2	2	2	2	2	36	6	2	2	2	2	2	2	2	2	2
RIVM_C049205	muscle	Pus	Klebsiella pneumoniae	23	Negative	Negative	0.032	+	5	ybt 1; ICEKp10	47	clb 2	29	iuc 1	1	iro 1	2	rmp 1; KpVP-1 (incomplete)	26-1LV	-	wzi1	KL1	K1	none	Very high	100.00%		O1/O2v2	O2afg	none	Very high	99.12%		2	2	2	2	2	6	6	2	2	2	2	2	2	2	2	2
RIVM_C049216	liver	Blood	Klebsiella pneumoniae	380	Negative	Negative	0.032	+	3	-	0	-	0	iuc 2	14	iro 2 (truncated)	12	rmp 2; KpVP-2	7-1LV	-	wzi203	KL2	K2	none	Very high	99.72%		O1/O2v1	O1	none	Very high	99.95%		-	-	-	-	-	-	-	-	-	-	-	-	-	-	-	-
RIVM_C049220	brains/sinusses/lungs/pleural cavity	Liquor	Klebsiella pneumoniae	86	Negative	Negative	0.032	+	4	ybt 22; ICEKp12	13-2LV	-	0	iuc 1	1	iro 1	1	rmp 1; KpVP-1	26	-	wzi2	KL2	K2	none	Very high	99.94%		O1/O2v1	O1	none	Very high	98.46%		11	9	11	8	1	2	2	8*	9	8	8*	-	-	-	-	-
RIVM_C050029	liver	Liquor	Klebsiella pneumoniae	828	Negative	Negative	0.047	+	4	ybt 15; ICEKp11?	274	-	0	iuc 1	1-1LV	iro 1	1	rmp 1; KpVP-1	26	rmpA2_2*-47%	wzi5	KL5	K5	none	Very high	99.98%		O1/O2v1	O1	none	Very high	98.11%		6	15	5	4	1	45	41	2	1	4	26	-	-	-	-	-
RIVM_C050066	liver	Drainfluid/punctate	Klebsiella pneumoniae	882	Negative	Negative	0.032	-	1	ybt 4; plasmid	501	-	0	-	0	-	0	-	0	-	wzi248	KL16	K16	none	Very high	99.37%		O1/O2v1	O1	none	Very high	98.20%		18	20	143	18	13	81	38	9	8	26	35	-	-	-	-	-
RIVM_C050094	lungs/pleural cavity/abdominal cavity	Drainfluid/punctate	Klebsiella pneumoniae	5069	Negative	Negative	0.047	-	0	-	0	-	0	-	0	-	0	-	0	-	wzi168	KL25	K25	-	High	98.26%	KL25_09_wfeD	O3b	O3b	none	Very high	99.21%		-	-	-	-	-	-	-	-	-	-	-	-	-	-	-	-
RIVM_C050107	liver	Pus	Klebsiella pneumoniae	13	Negative	Negative	0.032	-	0	-	0	-	0	-	0	-	0	-	0	-	wzi40	KL3	K3	none	Very high	99.98%		O1/O2v2	O1	none	Very high	98.74%		-	-	-	-	-	-	-	-	-	-	-	-	-	-	-	-
Abbreviations: MIC = minimum inhibitory concentration, MLST type = multilocus sequence typing, NGS = next-generation sequencing
[truncated: 23 more columns]
