# Supplementary material for: Genomic epidemiology of putative hypervirulent Klebsiella pneumoniae species complex in Dutch patients, January–December 2022
Source: Microbiol Spectr. 2026 Jan 12;14(2):e02259-25. doi: 10.1128/spectrum.02259-25 (PMC12889062; doi:10.1128/spectrum.02259-25)
Supplement: Table S4 — Phenotypic testing results. [file spectrum.02259-25-s0006.xlsx]

## Sheet: Sheet1
Table S4. Phenotypic testing results of routine diagnostics of the 33 K. pneumoniae species complex isolates from patients with spontaneous abscesses
	R/pos	%	I	%	S/neg	%	Not tested	%	Total with data available
Amoxicilin/clavulanic acid	0	0	0	0	32	1	0	0	32
Cefotaxime/ceftriaxone	0	0	0	0	32	1	0	0	32
Ceftazidime	0	0	0	0	32	1	0	0	32
Meropenem	0	0	0	0	33	1	0	0	33
Imipenem	0	0	0	0	28	0.933333	2	0.0666667	30
Ciprofloxacin	2	0.0625	0	0	30	0.9375	0	0	32
Trimethoprim/sulfamethoxazole	1	0.03125	0	0	31	0.96875	0	0	32
Gentamicin	0	0	0	0	32	1	0	0	32
Tobramycin	0	0	0	0	32	1	0	0	32
Carbapenemase production*	0	0	NA	NA	33	1	0	0	33
* results of the carbapenem inactivation method
Abbreviations: I = susceptible with increased exposure, neg = negative, pos = positive, R = resistant, S = susceptible
