# Supplementary material for: Genomic epidemiology of putative hypervirulent Klebsiella pneumoniae species complex in Dutch patients, January–December 2022
Source: Microbiol Spectr. 2026 Jan 12;14(2):e02259-25. doi: 10.1128/spectrum.02259-25 (PMC12889062; doi:10.1128/spectrum.02259-25)
Supplement: Table S5 — Antimicrobial resistance genes. [file spectrum.02259-25-s0007.xlsx]

## Sheet: export
Table S5. Antimicrobial resistance genes in 33 K. pneumoniae species complex isolates from patients with spontaneous abscesses
	aminoglycosides			beta-lactams														trimethoprim	fosfomycin		multidrug				sulphonamides	tetracyclines
Isolate ID	aadA1	aph(3'')-Ib*	aph(6)-Id	blaLEN13*	blaLEN16*	blaLEN2*	blaOKP-A-6	blaSHV-101*	blaSHV-185*	blaSHV-190	blaSHV-190*	blaSHV-28*	blaSHV-33	blaSHV-33*	blaSHV-80	blaSHV-99*	blaSHV-Family	dfrA1*	fosA	fosA*	oqxA	oqxA*	oqxB*	oqxB*?	sul1	tet(D)	No of resistance genes
RIVM_C042342						█																					1
RIVM_C042347					█																						1
RIVM_C042410										█											█						2
RIVM_C042458										█											█						2
RIVM_C043902											█											█					2
RIVM_C044073													█									█				█	3
RIVM_C044120						█																					1
RIVM_C044139											█											█					2
RIVM_C044306		█	█								█											█					4
RIVM_C044322																█						█					2
RIVM_C044572											█											█					2
RIVM_C044794											█											█					2
RIVM_C044803												█										█					2
RIVM_C044804											█											█					2
RIVM_C044839																						█					1
RIVM_C044844															█					█		█		█			4
RIVM_C046759				█																							1
RIVM_C046793																	█					█					2
RIVM_C046811																	█					█					2
RIVM_C046836																█				█		█		█			4
RIVM_C047415											█											█					2
RIVM_C047434																	█					█	█				3
RIVM_C047470																	█			█		█					3
RIVM_C048195																	█					█					2
RIVM_C048673	█						█											█							█		4
RIVM_C049121											█											█					2
RIVM_C049205											█											█					2
RIVM_C049216														█						█		█		█			4
RIVM_C049220												█										█					2
RIVM_C050029																	█					█					2
RIVM_C050066								█												█		█					3
RIVM_C050094									█										█			█					3
RIVM_C050107								█												█		█	█				4
