# Supplementary material for: Genomic epidemiology of putative hypervirulent Klebsiella pneumoniae species complex in Dutch patients, January–December 2022
Source: Microbiol Spectr. 2026 Jan 12;14(2):e02259-25. doi: 10.1128/spectrum.02259-25 (PMC12889062; doi:10.1128/spectrum.02259-25)
Supplement: Table S6 — Accessions from international isolates and plasmids. [file spectrum.02259-25-s0008.xlsx]

## Sheet: Sheet1
Table S6. Accessions from international K. pneumoniae (n=701), K. variicola (n=10) and K. quasipneumoniae (n=9) isolates that were hypervirulent and/or ST23 from the National Center for Biotechnology Information database.
K. pneumoniae
GCA-000009885
SRR31742275
SRR31742276
SRR31742277
SRR31742278
SRR31742279
SRR31742280
SRR31742281
SRR31742282
SRR31742283
SRR31742284
SRR31742285
SRR31742286
SRR31742287
SRR31742288
SRR31742289
SRR31742290
SRR31742291
SRR31742292
SRR31742293
SRR31742294
SRR31742295
SRR31742296
SRR31742297
SRR31742298
SRR31742299
SRR31742300
SRR31742301
SRR31742302
SRR31742303
SRR31742304
SRR31742305
SRR31742306
SRR31742307
SRR31742308
SRR31742309
SRR31742310
SRR31742311
SRR31742312
SRR31742313
SRR31742314
SRR31742315
SRR31742316
SRR31742317
SRR31742318
SRR31742319
SRR31742320
SRR31742321
SRR31742322
SRR31742323
SRR31742324
SRR31742325
SRR31742326
SRR31742327
SRR31742328
SRR31742329
SRR31742330
SRR31742331
SRR31742332
SRR31742333
SRR31742334
SRR31742335
SRR31742336
SRR31742337
SRR31742338
SRR31742339
SRR31742340
SRR31742341
SRR31742342
SRR31742343
SRR31742344
SRR31742345
SRR31742346
SRR31742347
SRR31742348
SRR31742349
SRR31742350
SRR31742351
SRR31742352
SRR31742353
SRR31742354
SRR31742355
SRR31742356
SRR31742357
SRR31742358
SRR31742359
SRR31742360
SRR31742361
SRR31742362
SRR31742363
SRR31742274
GCA-001033615
GCA-002206015
GCA-002210445
GCA-002264195
GCA-002264435
GCA-002369925
GCA-002761315
GCA-002813595
GCA-002851855
GCA-002853115
GCA-002870885
GCA-002870905
GCA-002870925
GCA-002890425
GCA-002969145
GCA-003037185
GCA-003334885
GCA-003334925
GCA-003335005
GCA-003335025
GCA-003345685
GCA-003437255
GCA-003855515
GCA-003953905
GCA-003968675
GCA-004118955
GCA-004209795
GCA-004295405
GCA-004310945
GCA-004311445
GCA-004311565
GCA-004311665
GCA-004311965
GCA-004311985
GCA-004312625
GCA-004313465
GCA-004803565
GCA-004924315
GCA-005405565
GCA-006542115
GCA-007096935
GCA-007096985
GCA-007096995
GCA-007097015
GCA-007097025
GCA-007097045
GCA-007955185
GCA-007955215
GCA-007955245
GCA-007955285
GCA-007955345
GCA-008107525
GCA-008107555
GCA-008274175
GCA-008274195
GCA-008274275
GCA-008572945
GCA-008572965
GCA-008573005
GCA-008573035
GCA-008573055
GCA-008756805
GCA-008756855
GCA-008756865
GCA-008830505
GCA-008830555
GCA-009497695
GCA-009661575
GCA-009661655
GCA-009695525
GCA-009887895
GCA-009909305
GCA-009909325
GCA-009935715
GCA-010598135
GCA-010602425
GCA-011366155
GCA-900092925
GCA-900092945
GCA-900093185
GCA-900174045
GCA-900174055
GCA-900174065
GCA-900174075
GCA-900174085
GCA-900174095
GCA-900174105
GCA-900174125
GCA-900174135
GCA-900174145
GCA-900174155
GCA-900492925
GCA-900493725
GCA-900493735
GCA-900493795
GCA-900493905
GCA-900493975
GCA-900494025
GCA-900494055
GCA-900494125
GCA-900508915
GCA-900511245
GCA-900511755
GCA-900515115
GCA-900636315
GCA-900774635
GCA-902506765
GCA-902506775
GCA-902506825
GCA-902506855
GCA-902506885
GCA-902506895
GCA-902506905
GCA-902506925
GCA-902506945
GCA-902506975
GCA-902507025
GCA-902507035
GCA-902507065
GCA-902507075
GCA-902507085
GCA-902507095
GCA-902507135
GCA-902507145
GCA-902507165
GCA-902507235
GCA-902507945
GCA-902507965
GCA-902508025
GCA-902508055
GCA-902508085
GCA-902508165
GCA-902508185
GCA-902508225
GCA-902508275
GCA-902508315
GCA-902508335
GCA-902508485
GCA-902508535
GCA-902508625
GCA-902508675
GCA-902508695
GCA-902508715
GCA-902508745
GCA-902508755
GCA-902508765
GCA-902508805
GCA-902508865
GCA-902508885
SRR10223863
SRR10223888
SRR10223892
SRR15140811
SRR17858122
ERR3891178
ERR3891179
ERR3891194
ERR3891206
ERR3891208
ERR3891213
ERR3891224
SRR10223868
SRR10223869
SRR10223870
SRR10223871
SRR10223872
SRR10223873
SRR10223881
SRR10223882
SRR15340827
SRR17799538
SRR17858120
SRR17858121
ERR2273886
ERR2273887
ERR3891177
ERR3891182
ERR3891183
ERR3891184
ERR3891185
ERR3891187
ERR3891188
ERR3891189
ERR3891190
ERR3891191
ERR3891197
ERR3891198
ERR3891201
ERR3891203
ERR3891205
ERR3891209
ERR3891210
ERR3891211
ERR3891212
ERR3891215
ERR3891216
ERR3891220
ERR3891222
ERR3891223
ERR3891225
ERR3891226
ERR3891227
ERR3891229
ERR3891230
ERR3891232
SRR10223851
SRR10223852
SRR10223853
SRR10223854
SRR10223855
SRR10223865
SRR10223874
SRR10223887
SRR10223890
SRR10223897
SRR10223898
SRR10223899
SRR17858119
ERR4795720
SRR10223876
SRR17867806
SRR17867809
SRR17867810
SRR17867811
SRR17867812
SRR17867814
SRR17867819
SRR17867823
SRR17867824
SRR21020933
SRR21890660
SRR5713910
SRR5713916
SRR5713918
ERR1205002
ERR2397500
ERR2586384
ERR2586418
ERR3891214
SRR15340829
SRR17381100
SRR21020935
SRR21020939
SRR21890658
SRR21890665
SRR21890667
SRR21890671
SRR21890675
ERR2397522
ERR2586360
ERR3162619
ERR3891134
ERR3891192
ERR3891193
ERR3891195
ERR3891196
ERR3891199
ERR3891202
ERR3891204
ERR3891207
ERR3891217
ERR3891218
ERR3891221
ERR3891228
ERR3891231
ERR6183385
ERR6183404
SRR10160925
SRR10160926
SRR10160927
SRR10160928
SRR10223875
SRR10223877
SRR10223878
SRR10223879
SRR10223880
SRR10223883
SRR10223884
SRR10223885
SRR10223886
SRR10223889
SRR10223891
SRR10223893
SRR10223894
SRR10223895
SRR10223896
SRR12072215
SRR15140809
SRR15140810
SRR15340826
SRR15340828
SRR17640809
SRR17640810
SRR17640811
SRR17640812
SRR17799537
SRR17970821
SRR17970822
SRR21020943
SRR21890659
SRR21890661
SRR21890663
SRR21890664
SRR21890666
SRR21890668
SRR21890669
SRR21890670
SRR21890672
SRR21890673
SRR21890674
SRR21890676
SRR21890677
SRR21890678
SRR21890679
SRR21890680
SRR21890682
SRR5082328
SRR5082338
SRR5082339
SRR5082362
SRR5082369
SRR5809251
SRR5809254
SRR5809261
SRR5809266
SRR5809268
SRR7181964
SRR9218215
ERR1217325
ERR1218570
ERR1218731
ERR1218754
ERR1541470
ERR1541472
ERR1761497
ERR1796022
ERR1796024
ERR1796025
ERR1796026
ERR1796027
ERR1796028
ERR1796029
ERR1796030
ERR1796031
ERR1796032
ERR1796033
ERR1852813
ERR1852832
ERR1852883
ERR2397415
ERR2397502
ERR2397524
ERR2397527
ERR2397559
ERR2397560
ERR2397565
ERR257665
ERR2586346
ERR2586347
ERR2586354
ERR2586363
ERR2586381
ERR2586400
ERR2586410
ERR2586422
ERR3162638
ERR3891099
ERR3891180
ERR3891219
ERR4007999
ERR4008000
ERR4008001
ERR4008003
ERR8972455
SRR10160924
SRR10160929
SRR10160930
SRR10160931
SRR10160932
SRR10160933
SRR10160934
SRR10160935
SRR10160936
SRR10160937
SRR10160938
SRR10160939
SRR10160940
SRR10160941
SRR10223856
SRR10223857
SRR10223858
SRR10223859
SRR10223860
SRR10223861
SRR10223862
SRR10223864
SRR10223866
SRR10223867
SRR10377168
SRR10905470
SRR10905481
SRR10906114
SRR11725286
SRR12102921
SRR12102922
SRR12102923
SRR12102925
SRR12102926
SRR12233466
SRR12233467
SRR12233514
SRR12233516
SRR12233517
SRR12233557
SRR12233561
SRR12233564
SRR12233566
SRR12233567
SRR13065936
SRR14530136
SRR15430970
SRR17867807
SRR17867808
SRR17867816
SRR17867817
SRR17867818
SRR17867820
SRR17867821
SRR17867822
SRR17867825
SRR17867826
SRR2098776
SRR21020930
SRR21020931
SRR21020932
SRR21020934
SRR21020936
SRR21020937
SRR21020938
SRR21020940
SRR21020941
SRR21020942
SRR21890662
SRR21890681
SRR4036806
SRR4036807
SRR4302285
SRR5082357
SRR5082359
SRR5082361
SRR5082364
SRR5082367
SRR5082371
SRR5082373
SRR5082374
SRR5082377
SRR5082378
SRR5082380
SRR5137059
SRR5432530
SRR5713908
SRR5713909
SRR5713912
SRR5713913
SRR5713914
SRR5713915
SRR5713917
SRR5713920
SRR5713922
SRR5934769
SRR6852562
SRR6955422
SRR6958734
SRR6958779
SRR7042835
SRR7042836
SRR7042837
SRR7042842
SRR8452419
SRR8452425
SRR8668707
SRR8738428
SRR9208895
SRR32344897
SRR32344903
SRR32344905
SRR32344908
SRR32344909
SRR32344910
SRR32344911
SRR32344912
SRR32344913
SRR32344914
SRR32344915
SRR32344916
SRR32344918
SRR32344919
SRR32344920
SRR32344921
SRR32345053
SRR32345054
SRR32345055
SRR32345056
SRR32345058
SRR32345059
SRR32345060
SRR32345061
SRR32345062
SRR32345063
SRR32345064
SRR32345065
SRR32345066
SRR32345067
SRR32345069
SRR32345070
SRR32345071
SRR32345073
SRR32345074
SRR32345075
SRR32345076
SRR32345077
SRR32345078
SRR32345080
SRR32345081
SRR32345082
SRR32345083
SRR32345085
SRR32345086
SRR32345087
SRR32345088
SRR32345089
SRR32345091
SRR32345092
SRR32345093
SRR32345094
SRR32345095
SRR32345096
SRR32345097
SRR32345098
SRR32345099
SRR32345100
SRR32345102
SRR32345104
SRR32345105
SRR32345106
SRR32345107
SRR32345109
SRR32345110
SRR32345111
SRR32345113
SRR32345114
SRR32345115
SRR32345116
SRR32345117
SRR32345270
SRR32345271
SRR32345272
SRR32345273
SRR32345274
SRR32345275
SRR32345277
SRR32345278
SRR32345282
SRR32345284
SRR32345286
SRR32345289
SRR32345290
SRR32345291
SRR32345292
SRR32345294
SRR32345296
SRR32345557
SRR32345559
SRR32345560
SRR32345561
SRR32345563
SRR32345564
SRR32345565
SRR32345566
SRR32345567
SRR32345568
SRR32345569
SRR32345570
SRR32345571
SRR32345572
SRR32345574
SRR32345575
SRR32345576
SRR25758669
SRR25758670
SRR25758685
Refseq assembly: GCF_038684765.1
Refseq assembly: GCF_038686745.1
Refseq assembly: GCF_038689005.1
Refseq assembly: GCF_038691155.1
SRR9208896
SRR9208897
SRR9208898
SRR9208899
SRR9208900
SRR9208901
SRR9208902
SRR9208903
SRR9208904
SRR9217807
SRR9217857
SRR9217868
SRR9217875
SRR9858962
ERR1204976
K. variicola
ERR15597902
ERR15597903
ERR15597904
ERR15597905
ERR15597906
ERR15597907
ERR15597908
ERR15597909
ERR15597910
ERR15597911
K. quasipneumoniae
ERR15597894
ERR15597895
ERR15597896
ERR15597897
ERR15597898
ERR15597899
ERR15597900
ERR15597901
SRR17640803
